# Supplementary material for: Evaluating In Silico the Potential Health and Environmental Benefits of Houseplant Volatile Organic Compounds for an Emerging ‘Indoor Forest Bathing’ Approach
Source: Int J Environ Res Public Health. 2021 Dec 27;19(1):273. doi: 10.3390/ijerph19010273 (PMC8751036; doi:10.3390/ijerph19010273)
Supplement: Supplementary file 1 [file ijerph-19-00273-s001.zip]

Archive with 1 entries (1 files):
- ijerph-1492886-supplementary.pdf
